# Supplementary material for: Impact on Quality of Life and Psychological Dimensions in Caregivers of Melanoma and Sarcoma Patients: A Scoping Review
Source: Cancers (Basel). 2026 Mar 2;18(5):809. doi: 10.3390/cancers18050809 (PMC12984831; doi:10.3390/cancers18050809)
Supplement: Supplementary file 1 [file cancers-18-00809-s001.zip]

Archive with 8 entries (8 files):
- Table S7. Instruments and Methods Used to Evaluate Caregiver Quality of Life and Psychological Distress across the articles.pdf
- Table S5. Baseline characteristics of the included studies - study details and sample characteristics.pdf
- Table S4. Data extraction form.pdf
- Table S6. Main findings of the included studies on quality of life and psychological dimensions in caregivers of patients with melanoma and or sarcoma.pdf
- Table S3. List of excluded article after full reading.pdf
- Table S2. Full Search Strings.pdf
- Supplementary Files.pdf
- Table S1. PRISMA-ScR-Checklist.pdf
